# Supplementary material for: Social Vulnerability and Pregnancy Option Counseling in the Setting of Periviable Delivery
Source: J Clin Med. 2025 Jan 13;14(2):466. doi: 10.3390/jcm14020466 (PMC11766277; doi:10.3390/jcm14020466)
Supplement: Supplementary file 1 [file jcm-14-00466-s001.zip]

Archive with 1 entries (1 files):
- jcm-3361822-supplementary.pdf
